# Supplementary material for: Predicting the Severity of Neurological Impairment Caused by Ischemic Stroke Using Deep Learning Based on Diffusion-Weighted Images
Source: J Clin Med. 2022 Jul 11;11(14):4008. doi: 10.3390/jcm11144008 (PMC9325315; doi:10.3390/jcm11144008)
Supplement: Supplementary file 1 [file jcm-11-04008-s001.zip]

Archive with 1 entries (1 files):
- jcm-1706941-supplementary.pdf
